# Supplementary material for: The trafficking of women and girls in Taiwan: characteristics of victims, perpetrators, and forms of exploitation
Source: BMC Womens Health. 2017 Nov 9;17:104. doi: 10.1186/s12905-017-0463-2 (PMC5679141; doi:10.1186/s12905-017-0463-2)
Supplement: Additional file 1: — This file consists of coding book and tabular data of all 37 cases analyzed in this paper. (XLSX 14 kb) [file 12905_2017_463_MOESM1_ESM.xlsx]

## Sheet: coding book
Variables
Q2	days of sentencing	days
Q5	Human trafficking prosecuted	0	No
		1	Yes
Q6	criminal code violation pimp	0	No
		1	Yes
Q7	criminal code violation Violence	0	No
		1	Yes
Q8	child and youth sexual exploitation act	0	No
		1	Yes
Q9	Labor Standards Act	0	No
		1	Yes
Q10	Verdict	0	Not guilty
		1	Guilty of other offences
		2	Guilty of human trafficking offences
Q11	Offences type	1	Human trafficking
		2	Criminal code
		3	Child/youth sexual exploitation
		4	Labor standard act
		5	others
Q12	exploitation type	1	Adult sexual exploitation
		2	Adult labor exploitation
		3	Adult sexual and labor exploitation
		4	Child and youth exploitation
		5	others
		6	not exploitation
Q13	No of victims	persons
Q13-1	no of women victims	persons
Q13-3	no of minor victims	persons
Q14	Nationality of Victims	1	Foreign
		2	Foreign and domestic
		3	Domestic
		4	others
Q14-1	no of female non citizens	persons
Q15	Entry method of foreign victims	0	Non-foreign
		1	Caregiver
		2	Industrial labor
		3	Marriage immigrant
		4	Tourists
		5	unknown
Q16	illegal entry or stay	0	no
		1	fraudulent marriage
		2	undocumented migrant workers
		3	overstay
		4	combination of above
		5	unknown
		6	other
Q17	total no of prosecuted suspects	persons
Q18	total no of HT prosecuted suspects	persons
Q19	total no of HT guilty offenders	persons
Q20	total number of imprisonment sentencing	persons

## Sheet: data
number	Q2	Q5	Q6	Q7	Q8	Q9	Q10	Q11	Q12	Q13	Q13-1	Q13-3	Q14	Q14-1	Q15	Q16	Q17	Q18	Q19	Q20
1	276	1	1	0	0	0	2	1	1	9	9	0	1	9	1	2	10	10	8	8
2	145	1	0	0	0	0	2	1	2	5	5	0	1	5	1	0	2	2	2	2
3	147	1	1	0	0	0	2	1	1	2	2	0	1	2	5	2	5	5	1	1
4	393	1	0	0	0	0	2	1	2	1	1	0	1	1	1	0	1	1	1	1
5	433	1	0	0	0	0	2	1	2	6	6	0	1	6	1	0	3	3	2	2
6	676	1	1	0	0	0	1	2	1	3	3	0	1	3	1	2	1	1	0	0
7	217	1	1	0	0	0	1	2	1	2	2	0	1	2	4	3	1	1	0	0
8	241	1	0	0	0	0	2	1	1	7	7	0	1	7	1	2	1	1	1	1
9	556	1	1	0	0	0	2	2	1	11	11	0	1	11	1	4	9	9	2	2
10	336	1	1	0	0	0	2	1	1	1	1	0	1	1	3	1	3	1	1	1
11	888	1	0	0	0	0	0	5	2	7	7	0	1	7	1	0	4	4	0	0
12	820	1	0	1	0	0	1	5	2	16	16	0	1	16	1	2	6	6	0	0
13	454	1	0	0	0	1	2	1	2	1	1	0	1	1	5	3	1	1	1	1
14	491	1	1	0	0	0	1	2	1	2	2	0	1	2	2	0	2	1	0	0
15	589	1	0	0	0	0	0	5	2	1	1	0	1	1	1	0	1	1	0	0
16	439	1	0	0	0	0	0	5	2	1	1	0	1	1	1	0	2	2	0	0
17	414	1	1	0	0	0	2	1	1	11	11	0	1	11	3	4	7	7	2	2
18	947	1	1	0	0	0	1	2	1	10	10	0	1	10	3	1	10	8	0	0
19	1147	1	0	1	0	0	2	1	2	3	3	0	1	3	1	5	1	1	1	1
20	728	1	0	0	0	0	2	1	2	5	5	0	1	5	1	0	1	1	1	1
21	522	1	0	1	0	0	1	2	3	1	1	0	1	1	3	1	3	3	0	0
22	175	1	1	0	0	0	0	2	6	2	2	0	3	0	0	0	3	3	0	0
23	265	1	1	0	0	0	0	2	1	4	4	0	3	0	0	0	1	1	0	0
24	701	1	1	1	0	0	1	2	1	2	2	0	3	0	0	0	5	4	0	0
25	387	1	1	1	0	0	0	2	1	2	2	0	3	0	0	0	3	3	0	0
26	343	1	0	0	1	0	2	3	4	5	0	5	3	0	0	0	8	8	8	8
27	188	1	0	1	1	0	2	3	4	3	0	3	3	0	0	0	2	2	2	2
28	329	1	1	1	0	0	2	2	1	1	1	0	3	0	0	0	1	1	1	1
29	300	1	0	1	0	0	0	5	4	1	0	1	3	0	0	0	1	1	0	0
30	391	1	1	0	1	0	1	3	4	14	5	9	3	0	0	0	11	11	0	0
31	873	1	0	0	1	0	1	3	4	1	0	1	3	0	0	0	1	1	0	0
32	525	1	1	1	0	0	1	2	1	6	6	0	3	0	0	0	6	2	0	0
33	933	1	0	0	0	0	0	5	4	31	29	2	3	0	0	0	1	1	0	0
34	546	1	0	0	1	0	2	3	4	1	0	1	3	0	0	0	1	1	1	1
35	726	1	0	0	1	0	2	3	4	4	0	4	3	0	0	0	10	4	4	4
36	180	1	0	0	1	0	0	3	4	4	0	4	3	0	0	0	3	3	0	0
37	246	1	0	0	1	0	2	3	4	9	0	9	3	0	0	0	3	3	3	3
